# Supplementary material for: Impaired Amino Acid Metabolism and Its Correlation with Diabetic Kidney Disease Progression in Type 2 Diabetes Mellitus
Source: Nutrients. 2022 Aug 15;14(16):3345. doi: 10.3390/nu14163345 (PMC9415588; doi:10.3390/nu14163345)
Supplement: Supplementary file 1 [file nutrients-14-03345-s001.zip]

Archive with 1 entries (1 files):
- nutrients-1858206-supplementary.pdf
